# Supplementary material for: Risk factors for upper urinary tract uroliths and ureteral obstruction in cats under referral veterinary care in the United Kingdom
Source: J Vet Intern Med. 2023 Mar 1;37(2):567–77. doi: 10.1111/jvim.16659 (PMC10061198; doi:10.1111/jvim.16659)
Supplement: Supplementary file 1 — Data S1. Supporting Information. [file JVIM-37-567-s001.xlsx]

## Sheet: Sheet1
Search terms used to identify candidate UUTS cases in clinical notes from 1/1/2009-21/8/2020:
nephrolith*
ureterolith*
"calcium oxalate"
"unilateral SUB"
"bilateral SUB"
"subcutaneous ureteral bypass"
"ureteral obstruction"
"ureteral stent"
"kidney stone"
"kidney stones"
SUBs
uretolith
"big kidney little kidney"
"big kidney"
"little kidney"
"obstructed ureter"
"ureteral dilation"
hydronephrosis
nephrocalcinosis
"renal calculi"
"renal mineralisation"
Patient Findings
Field name	Field type	Items in list (if applicable)
Meets case definition (upper urinary tract stone(s) present)	LIST	Yes	No
Problem Findings	LIST = allow multiple options
Field name	Field type	Items in list (if applicable)
Referred for investigation or treatment of stones or kidney issue?	LIST	Yes	No	First Opinion case
If no, referred for investigations into or treatment of:	Free text
QMHA visit date when diagnosis made	DATE
Concurrent conditions	LIST	Previously healthy	UTI	CKD	FLUTD	OA	DM	Chronic enteropathy	Cardiomyopathy	Respiratory problem	Hyperthyroidism	Acromegaly	Neoplasia	Dental dx	Hypertension	Dermatological problem	Ill thrift	Prev AKI	FeLV +ve	FIV +ve	Constipation	Hx pancreatitis	Neurological problem	PSS	Chronic hypokalaemia	Ear problem	Hx hypervitaminosis D	Hx fracture	Hx hip surgery	Long term hypercalcaemic
Current clinical signs	LIST	Hypo/anorexia	Quieter than normal	Lethargy	Vomiting	LUTS	Haematuria	PUPD	Vocalising	Weight loss	Clinically normal	Overgrooming	Neuro signs	Changes in breating	Diarrhoea	Collpase	Constipation	Abdo pain	Inapproprate urination	Injury	Sneezing/nasal discharge	Hypersalivation	Neck ventroflexion	Limping	Coughing	Unknown
Previous CKD diagnosis as reported in history?	LIST	Yes	No
CKD dx precedes stones:	LIST	N/A	Yes	No	Unclear
Diet fed:	LIST	Unknown	Adult	Senior	Renal	Urinary	Prescription other	Kitten	Chicken/fish only
Current diet is renal diet?	LIST	Yes	No	Part	No info recorded
Current diet is dry or wet food	LIST	Dry only	Wet only	Mixture	No info recorded
Chronic medications	LIST	None	Cystease or similar	NSAIDs	Prednisolone	Injectable steroids	ACEi/ARB	Amlodipine	K supplementation	Antibiotics	Other pain relief	Anti-emetics	Gastroprotectants	Appetite stimulants	Thyroid medication	Phosphate binder - calcium containing	Zylkene	Insulin	Joint supplements	B12	Inhaler	Lactulose	Cisapride	Chemotherapy	Budesonide	Ciclosprin	Pasireotide	Hydrocortisone	DDAVP	Levothyroxine	Atenolol	Cartrophen injection
Recent medications (last month)	LIST	None	Cystease or similar	NSAIDs	Prednisolone	Injectable steroids	ACEi/ARB	Amlodipine	K supplementation	Antibiotics	Other pain relief	Anti-emetics	Gastroprotectants	Appetite stimulants	IVFT	Prazosin/Dantrolene	Diuretics	Lactulose	Denamarin and/or destolit	Hyperkalaemia tx	Antihistamine	Phosphate binder - calcium containing	Phosphate binder - non-calcium	B12	Calcium gluconate	Insulin/dextrose etc	Insulin	Thyroid meds	Joint supplements	Anabolic steroids	Famciclovir	Eye drops	Cisapride	Bisolvon	Terbutaline	Chemotherapy	Hydrocortisone	DDAVP	Levothyroxine	Atenolol	Movicol	Gabapentin	Cartrophen injections	Spirinolacton	Zylkene
Indoor/outdoor cat	LIST	Indoor only	Indoor and Outdoor	Unclear	Outdoor only
Physical exam findings	LIST	Small kidney(s)	Painful kidney(s)	Enlarged kidney(s)	Pyrexia (>39.5C)	Dehydration	Unremarkable	Other significant abnormality	Irregular kidney(s)
BCS out of 9	Decimal
Weight (Kg)	Decimal
Imaging performed:	LIST	Ultrasound	Radiographs	Anterior pyelogram	CT	Other
Nephrolith(s) present	LIST	Right	Left	Bilateral	No
Nephrocalcinosis reported:	LIST	Right	Left	Bilateral	No
Ureterolith(s) present	LIST	Right	Left	Bilateral	No
Cystolith(s) present	LIST	Yes	Hyperechoic sediment	No
Urethral calculi present	LIST	Yes	No
Uni- or bilateral stones:	LIST	Unilateral L	Unilateral R	Bilateral
L kidney length (cm)	Decimal
L renal pelvis reported to be dilated	LIST	Yes	No
L renal pelvis (mm)	Decimal
L ureteral dilation seen?	LIST	Yes	No
R kidney length (cm)	Decimal
R renal pelvis reported to be dilated	LIST	Yes	No
R renal pelvis (mm)	Decimal
R ureteral dilation seen?	LIST	Yes	No
Big kidney, little kidney?	LIST	Yes	No
Complete hydronephrosis?	LIST	No	Yes L	Yes R	Bilateral
Cat considered to have ureteral obstruction	LIST	Yes - complete	Yes - partial	No
Ureteral obstruction confirmed with pyelogram	LIST	N/A	Yes - complete obstruction	Yes - Partial obstruction	Yes - not obstructed
Obstruction outcome	LIST	N/A as not obstructed	Medical management	SUB - unilateral	SUB - bilateral	Stent unilateral	Stent bilateral	PTS	Death	Nephrectomy	Ureterotomy	Cystotomy	Referred to another centre
Cat survived to discharge from diagnosis visit?	LIST	Yes	No
NIBP at diagnosis (mmHg)	Decimal
Diagnosis of hypertension?	LIST	Yes	No
Creatinine at presentation to QMHA (umol/l)	Decimal
Creatinine measured at/with:	LIST	RVC Lab	NOVA	Radiometer	iSTAT	Vetscan	Ref vet
Urea (mmol/l)	Decimal
Total calcium (mmol/l)	Decimal
Phosphate (mmol/l)	Decimal
Potassium (mmol/l)	Decimal
Ionised calcium (mmol/l)	Decimal
Ionised calcium measured on:	LIST	NOVA	Radiometer	iSTAT	External
Cat has iCa >1.41mmol/l	LIST	Yes	No	Unknown
Cause of hypercalcaemia if known	LIST	N/A	Idiopathic	Obstruction (transient)	CKD?	Primary hyperparathyroidism	Neoplasia	Unknown	Kitten	Renal diet?	Granulomatous disease
PTH (pg/ml)	Decimal
25-OHD	Decimal
Calcitriol	Decimal
PTHrp	Decimal
PCV (%)	Decimal
TS g/l	Decimal
Urine sampling method	LIST	Cystocentesis	Free catch	Catherisation	Unknown	Not attempted	Anuric	SUB port	Pyelocentesis
UPC	Decimal
USG	Decimal
Urine pH	Decimal
Urine protein	LIST	Negative	Trace	1+	2+	3+	4+	>4+
Urine glucose	LIST	Negative	Trace	1+	2+	3+	4+	>4+
Urine ketones	LIST	Negative	Trace	1+	2+	3+	4+	>4+
Urine bilirubin	LIST	Negative	Trace	1+	2+	3+	4+	>4+
Urine blood	LIST	Negative	Trace	1+	2+	3+	4+	>4+
RBCs per HPF x400	LIST	None	0-10	10-50	50-100	100-200	TNTC
WBCs per HPF x400	LIST	None	0-1	1-5	5-25	25-50	>50
Epithelial cells per HPF x400	LIST	None	0-1	1-5	5-25	25-50	>50
Urine colour	LIST	Red	Yellow	Straw	Clear
Urine cloudy?	LIST	Yes	No
Urine crystals	LIST	None present	Calcium oxalate	Struvite	Amorphous	Unidentified	Other
Urine casts	LIST	Hyaline	Granular	Waxy	Epithelial	Fatty	None	RBC
Bacteriuria present	LIST	Yes	No
Urine culture result	LIST	Negative	E.coli	Enterococcus	Staph spp.	Strep spp.	Pseudomonas	Not performed	Bacillus spp/	Proteus mirabilis	Enterobacter cloacae
Pyelocentesis also performed	LIST	Yes	No
Culture results from pyelocentesis	LIST	N/A	Negative	E.coli	Enterococcus	Staph spp.	Strep spp.	Pseudomonas
Creatinine at discharge of diagnosis visit (umol/l)	Decimal
Creatinine at discharge measured at/with:	LIST	RVC Lab	NOVA	Radiometer	iSTAT	Vetscan	N/A
Diagnoses made at stone diagnosis visit (in addition to URT stones)	LIST	AKI	CKD	Pyelonephritis	DM	Chronic enteropathy	Cardiomyopathy	Respiratory problem	Neoplasia	Other	FLUTD	PKD	UTI
Follow-up iCa (at least 4 weeks later):	Decimal
Date of follow-up iCa	Date
Follow-up iCa measured on:	LIST	NOVA	Radiometer	iSTAT	External
On >50% renal diet at this date?	LIST	Yes	No	Unknown
Which renal diet?	LIST	N/A	Royal Canin	Hills k/d	Purina NF	Other
Confirmed CaOx at any date?	LIST	Yes - Minnesota	Yes - other	No
Nephrolith(s) only, later obstructed:	LIST	Yes	No	N/A
Nephrolith(s) only, later obstructed on:	Date
Outcome of subsequent obstruction:	LIST	Medical management	SUB - unilateral	SUB - bilateral	Stent unilateral	Stent bilateral	PTS	Death
Date of last follow-up	Date
Status at last follow-up	LIST	Dead	Alive
Death due to stone disease?	List	Yes	No	N/A
If death not due to stone disease, primary cause?	FREE text
Method of death	LIST	Euthanasia	Died	N/A
Additional comments	Free text
CBC run at lab?	LIST	Yes	No
